# Supplementary material for: Independent Clinical Validation of the Automated Ki67 Scoring Guideline from the International Ki67 in Breast Cancer Working Group
Source: Biomolecules. 2021 Oct 30;11(11):1612. doi: 10.3390/biom11111612 (PMC8615770; doi:10.3390/biom11111612)
Supplement: Supplementary file 1 [file biomolecules-11-01612-s001.zip]

Archive with 1 entries (1 files):
- biomolecules-1426602-supplementary.pdf
